# Supplementary material for: Phosphorylated CPI-17 and MLC2 as Biomarkers of Coronary Artery Spasm–Induced Sudden Cardiac Death
Source: Int J Mol Sci. 2024 Mar 3;25(5):2941. doi: 10.3390/ijms25052941 (PMC10932290; doi:10.3390/ijms25052941)
Supplement: Supplementary file 1 [file ijms-25-02941-s001.zip]

Archive with 1 entries (1 files):
- ijms-2833862-supplementary.pdf
